# Supplementary material for: Oral Protein Supplements Might Improve Nutritional Status and Quality of Life in Elderly Patients after Standard Pancreatic Resection
Source: Nutrients. 2024 Sep 4;16(17):2988. doi: 10.3390/nu16172988 (PMC11397451; doi:10.3390/nu16172988)
Supplement: Supplementary file 1 [file nutrients-16-02988-s001.zip]

Archive with 1 entries (1 files):
- nutrients-3173695-supplementary.pdf
